# Supplementary material for: Size and Fluorescence Properties of Algal Photosynthetic Antenna Proteins Estimated by Microscopy
Source: Int J Mol Sci. 2022 Jan 11;23(2):778. doi: 10.3390/ijms23020778 (PMC8775774; doi:10.3390/ijms23020778)
Supplement: Supplementary file 1 [file ijms-23-00778-s001.zip]

Archive with 1 entries (1 files):
- ijms-1537742-supplementary.pdf
